# Supplementary material for: Genome-wide DNA methylation analysis of transient neonatal diabetes type 1 patients with mutations in ZFP57
Source: BMC Med Genet. 2016 Apr 14;17:29. doi: 10.1186/s12881-016-0292-4 (PMC4831126; doi:10.1186/s12881-016-0292-4)
Supplement: Additional file 1: Tables S1-7. — Hypo- and hypermethylated regions detected in patients and heterozygotes. [file 12881_2016_292_MOESM1_ESM.xlsx]

## Sheet: Patient 1; Family 1; II-1
Patient 1; Family 1; II-1
Genotype	c.723C>A / c.723C>A (p.Cys241* / p.Cys241*)
Region (hg19)	Nearest_gene	log2 fold change	FDR	Imprinted
chr2:233250845-233253849	ECEL1P2	-5.7187	5.19e-22
chr19:57348941-57352746	ZIM2	-5.81994	2.09e-18	*
chr7:100463128-100464535	SLC12A9	4.68062	4.26e-12
chr15:100468494-100469267	ADAMTS17	4.70948	8.45e-10
chr17:26707900-26709102	SARM1	-9.97201	3.56e-09
chr19:45899263-45900519	PPP1R13L	-4.78026	5.12e-09
chr6:144328414-144330329	PLAGL1	-11.0061	6.45e-09	*
chr10:129536188-129537991	FOXI2	-3.88474	7.45e-08
chr1:55246335-55248033	TTC22	-4.40578	1.9e-07
chr4:155661290-155662235	LRAT	-5.29044	3.25e-07
chr6:116782935-116783979	FAM26F	4.8754	7.81e-07
chr10:112837699-112839653	ADRA2A	-2.69523	1.03e-06
chr19:7922595-7923704	EVI5L	-4.44901	1.91e-06
chr19:10403285-10405792	ICAM5	-5.88766	1.91e-06
chr20:2729609-2731140	EBF4	-5.40559	3.63e-06
chr14:105995086-105996748	TMEM121	-9.5869	3.78e-06
chr17:7832007-7833746	KCNAB3	-2.81652	4.4e-06
chr2:202899981-202901689	FZD7	-2.36189	6.22e-06
chr11:10750313-10751567	CTR9	-2.58539	6.46e-06
chr20:62679043-62680404	SOX18	-6.61779	7.4e-06
chr17:27938826-27940423	ANKRD13B	-3.10379	9.21e-06
chr1:201617766-201620133	NAV1	-3.83117	4.44e-05
chr12:21210892-21211850	SLCO1B7	-8.63357	4.44e-05
chr1:2995146-2996125	PRDM16	2.47726	8.55e-05
chr2:20868917-20871743	GDF7	-5.88023	0.000133512
chr7:90895091-90897079	FZD1	-2.23828	0.000134297
chr11:63771247-63771660	MACROD1	3.21293	0.000186445
chr19:13120778-13121874	NFIX	-8.79832	0.000186445
chr20:57425645-57431750	GNAS-AS1	-1.84086	0.000186445	*
chr20:32254728-32256188	ACTL10	-3.95832	0.000200238
chr22:31499923-31501664	SMTN	-1.94239	0.000249568
chr1:2990013-2990874	PRDM16	3.76396	0.000304394
chr17:46641102-46642349	HOXB3	2.1835	0.00033784
chr21:46233265-46234303	SUMO3	-4.00226	0.0003703
chr13:114435861-114437567	GRK1	-2.45586	0.000371259
chr22:38609926-38611342	MAFF	-3.63102	0.000752031
chr5:78985033-78986719	CMYA5	-1.80214	0.00101435
chr7:50849303-50851442	GRB10	-3.27273	0.00122321	*
chr11:133010226-133011525	OPCML	-4.93734	0.00152305
chr4:187219039-187220174	LOC285441	2.51759	0.00155703
chr12:1771780-1772863	MIR3649	-2.88452	0.00156159
chr2:240877917-240879018	MIR4786	-4.87114	0.00156159
chr19:36245932-36247337	HSPB6	-2.96507	0.00158944
chr19:39797405-39799855	LRFN1	-2.05294	0.00174652
chr2:240453410-240454523	HDAC4	-3.62446	0.00174652
chr22:30969827-30971364	PES1	-8.35151	0.00174652
chr6:26224892-26226988	HIST1H3E	-1.7996	0.00174652
chr10:121577239-121578953	INPP5F	-1.77135	0.00183888	*
chr2:10183955-10185199	KLF11	-2.3556	0.00183888
chr5:33936783-33939179	RXFP3	2.27682	0.00183888
chr12:107974351-107975846	BTBD11	-2.08413	0.00205276
chr17:4803304-4805838	CHRNE	-1.71285	0.00263683
chr19:39402264-39403385	LOC643669	-8.44602	0.00263683
chr20:25439723-25440505	NINL	2.25447	0.00263683
chr15:90542997-90544162	ZNF710	-1.84103	0.00274457
chr5:140806755-140808170	PCDHGA1	-2.00274	0.00284005
chr19:718724-720095	PALM	-3.30451	0.00306001
chr22:46449145-46450472	C22orf26	3.95916	0.00306001
chr9:117266043-117267156	DFNB31	-3.08137	0.00306001
chr11:2929504-2931570	SLC22A18	-2.53209	0.00310196	*
chr19:790639-791617	PTBP1	1.80592	0.00350549
chr19:46997530-46999512	LOC100506012	-3.82892	0.00374483
chr10:102278860-102280204	SEC31B	-2.10486	0.00433991
chr3:45076587-45077843	CLEC3B	-2.72517	0.00433991
chr19:12880137-12881419	HOOK2	-2.11452	0.00470982
chr2:241987521-241989836	SNED1	-1.73909	0.00628284
chr12:125445382-125446298	DHX37	-1.83958	0.00919768
chr2:10146018-10147256	GRHL1	-2.82457	0.00919768
chr16:1004243-1006704	LMF1	-1.90156	0.00999999
chr5:140181587-140183200	PCDHA1	-1.70006	0.0115353
chr19:58861000-58863382	A1BG	-1.47977	0.0123917
chr19:58714550-58716281	ZNF274	-2.22402	0.0147957
chr19:10406770-10407518	ICAM5	-8.13593	0.0179472
chr13:21009128-21010899	CRYL1	-1.47492	0.0185366
chr12:117578864-117580000	FBXO21	-3.00434	0.0216234
chr16:663128-665285	RAB40C	-1.74536	0.0236313
chr7:48129397-48130519	UPP1	-2.06805	0.0242049
chr8:22560535-22561653	PEBP4	-3.20993	0.0269467
chr12:125001801-125002668	NCOR2	2.03182	0.0269773
chr4:89617969-89619619	NAP1L5	-1.65519	0.0275717	*
chr17:42430601-42433049	FAM171A2	-2.02043	0.0282499
chr4:777724-779506	CPLX1	-2.91221	0.0298175
chr5:157413271-157414842	CLINT1	-2.29043	0.0324335
chr1:20680208-20681147	VWA5B1	2.13121	0.0339362
chr14:65007503-65008752	HSPA2	-3.41454	0.0339362
chr16:1440137-1440960	UNKL	-2.08652	0.0339362
chr17:42460581-42462667	ITGA2B	-1.98175	0.0339362
chr13:113932983-113934051	CUL4A	-1.76381	0.0345312
chr21:46553089-46554894	ADARB1	-1.58826	0.0349058
chr1:61508908-61509835	NFIA	-7.70016	0.0365935
chr17:47090346-47092957	IGF2BP1	1.46236	0.0367269
chr1:21785956-21787054	NBPF3	-8.11728	0.0380339
chr20:24793141-24794533	CST7	-1.4747	0.0399677
chr14:88237294-88238284	GALC	1.2352	0.0423115
chr17:79134498-79135180	AATK	1.97655	0.0423115
chr4:149181814-149183056	NR3C2	-1.49516	0.0423115
chr14:105944460-105946035	CRIP2	1.81575	0.0438959
chr12:133840648-133841477	LOC647589	-7.82529	0.0452119
chr19:59117648-59118627	MGC2752	-8.0807	0.0452119
chr2:42719410-42720897	KCNG3	-7.9288	0.0452119
chr2:240448258-240450245	HDAC4	-1.46971	0.0452119
chr6:168783439-168784948	SMOC2	-1.68153	0.0452119
chr1:226829187-226830228	ITPKB	1.51828	0.04547
chr17:944913-946499	ABR	-1.51137	0.04547
chr1:40098120-40099503	HEYL	-2.19268	0.0467381
chr6:45630650-45631568	RUNX2	-3.47711	0.0467381

## Sheet: Patient 2; Family 1; II-2
Patient 2; Family 1; II-2
Genotype	c.723C>A / c.723C>A (p.Cys241* / p.Cys241*)
Region (hg19)	Nearest_gene	log2 fold change	FDR	Imprinted
chr19:57348941-57352746	ZIM2	-5.03878	2.34e-17	*
chr2:233250845-233253849	ECEL1P2	-3.96238	3.21e-15
chr1:203044536-203045809	PPFIA4	5.12246	2.88e-13
chr22:46449145-46450472	C22orf26	5.72912	1.64e-12
chr17:7832007-7833746	KCNAB3	-4.48483	6.14e-12
chr10:129536188-129537991	FOXI2	-4.61794	4.94e-11
chr10:5406028-5408067	UCN3	2.20886	4.99e-11
chr15:100468494-100469267	ADAMTS17	4.39938	1.07e-08
chr19:10403285-10405792	ICAM5	-7.22883	2.53e-08
chr1:41024172-41025359	ZNF684	-9.15957	1.34e-07
chr2:20868917-20871743	GDF7	-11.9565	1.34e-07
chr1:201617766-201620133	NAV1	-4.96753	2.57e-07
chr1:37593325-37594550	MIR4255	-4.52067	2.76e-07
chr6:144328414-144330329	PLAGL1	-5.71329	3.66e-07	*
chr19:45899263-45900519	PPP1R13L	-3.24212	4.63e-07
chr1:55246335-55248033	TTC22	-3.9858	6.84e-07
chr14:81878819-81879842	STON2	-8.70447	6.84e-07
chr7:50849303-50851442	GRB10	-4.77352	9.26e-07	*
chr1:17025534-17027050	ESPNP	-5.70903	1.68e-06
chr19:39797405-39799855	LRFN1	-2.87126	1.7e-06
chr12:107974351-107975846	BTBD11	-2.95091	1.71e-06
chr17:26707900-26709102	SARM1	-4.10625	2.12e-06
chr2:10777969-10778970	NOL10	2.07379	2.83e-06
chr1:142535355-142539865	LOC100130000	2.43048	3.66e-06
chr22:31499923-31501664	SMTN	-2.24803	3.78e-06
chr19:7922595-7923704	EVI5L	-3.3199	5.63e-06
chr4:89617969-89619619	NAP1L5	-2.77573	6.05e-06	*
chr7:100463128-100464535	SLC12A9	3.49443	6.15e-06
chr18:77412169-77413154	CTDP1	2.93343	1.01e-05
chr2:10183955-10185199	KLF11	-2.92732	1.68e-05
chr1:2995146-2996125	PRDM16	2.49586	1.79e-05
chr20:32254728-32256188	ACTL10	-4.37512	1.82e-05
chr11:1890838-1893029	LSP1	-2.13681	2.32e-05
chr10:5415443-5416510	UCN3	2.5719	2.48e-05
chr20:62679043-62680404	SOX18	-5.51812	2.7e-05
chr22:50356216-50357765	PIM3	-1.98632	2.7e-05
chr1:44448105-44448977	B4GALT2	2.68364	4.66e-05
chr8:1051155-1052203	LOC286083	-3.37942	4.82e-05
chr19:46997530-46999512	LOC100506012	-5.17011	4.97e-05
chr2:233216141-233217726	DIS3L2	-5.39958	5.88e-05
chr10:102278860-102280204	SEC31B	-2.65132	6.37e-05
chr17:76354029-76355455	SOCS3	-2.60211	7.66e-05
chr16:1440137-1440960	UNKL	-3.0161	0.000121022
chr4:5003873-5004630	CYTL1	3.16995	0.000121022
chr11:315237-317097	IFITM1	-2.28274	0.000130661
chr19:58861000-58863382	A1BG	-1.90432	0.000130661
chr2:202899981-202901689	FZD7	-1.82713	0.000155386
chr15:92422998-92423836	SLCO3A1	3.01582	0.000168338
chr19:1464831-1467333	APC2	-2.00867	0.000171933
chr19:39402264-39403385	LOC643669	-8.49638	0.000245225
chr1:111215701-111217247	KCNA3	-5.47514	0.00024889
chr4:155661290-155662235	LRAT	-2.63735	0.000428977
chr17:79801189-79802446	P4HB	1.74201	0.00048363
chr18:74113223-74115146	ZNF516	1.55641	0.00048363
chr1:40098120-40099503	HEYL	-3.05916	0.00072971
chr19:18887476-18889293	CRTC1	-1.81013	0.000925318
chr17:17625079-17626671	RAI1	-3.12166	0.000938599
chr10:101286831-101288028	NKX2-3	2.39901	0.00108375
chr19:13120778-13121874	NFIX	-4.47061	0.00108375
chr4:6009628-6010776	JAKMIP1	-2.48543	0.00108375
chr13:114435861-114437567	GRK1	-2.18657	0.00112638
chr16:89179545-89181365	ACSF3	-1.70221	0.00122601
chr15:22915781-22916436	CYFIP1	2.45498	0.00140958
chr2:241987521-241989836	SNED1	-1.79459	0.00140958
chr19:58714550-58716281	ZNF274	-2.50918	0.00145826
chr17:76036605-76037667	TNRC6C	1.45736	0.00152599
chr20:2729609-2731140	EBF4	-2.75302	0.00155138
chr8:12622965-12624100	LOC340357	1.25621	0.00164077
chr14:64228151-64229026	SGPP1	2.16695	0.00166244
chr12:1771780-1772863	MIR3649	-2.61159	0.00180781
chr22:38484235-38486260	BAIAP2L2	-1.84632	0.00184086
chr20:25439723-25440505	NINL	2.17542	0.00192663
chr12:125002729-125003769	NCOR2	2.22153	0.00193573
chr14:70037722-70038672	C14orf162	1.51772	0.00228625
chr1:25290385-25291534	RUNX3	-2.52332	0.00238982
chr18:43416901-43419511	SIGLEC15	-2.02139	0.00246143
chr9:35846073-35847082	TMEM8B	-2.05138	0.00267718
chr5:177962863-177963788	COL23A1	2.85373	0.0028394
chr8:640929-641821	ERICH1	1.71511	0.0034527
chr22:46456736-46458671	LOC150381	-2.3699	0.00402835
chr11:62369528-62370912	EML3	-1.81607	0.00436182
chr11:65059391-65060141	POLA2	2.40885	0.00469837
chr17:42460581-42462667	ITGA2B	-2.19885	0.00469837
chr1:3456364-3457067	MEGF6	2.35533	0.00601847
chr2:240529282-240530213	LOC150935	2.67576	0.00601847
chr14:69256083-69257476	ZFP36L1	-1.54873	0.00617156
chr2:27530183-27531858	TRIM54	-2.09786	0.00617156
chr6:157040778-157041652	ARID1B	2.58055	0.00639925
chr16:771217-772683	FAM173A	-1.74581	0.00659278
chr4:145565929-145566966	LOC646576	-2.15043	0.00692116
chr17:80740185-80741875	TBCD	1.31171	0.00711337
chr3:195973922-195974796	PCYT1A	1.97964	0.00807744
chr9:117266043-117267156	DFNB31	-2.5144	0.00811157
chr11:18433489-18434400	LDHC	-8.09258	0.00827532
chr16:88672196-88673018	ZC3H18	2.59341	0.00852274
chr17:2202437-2203846	SMG6	1.24586	0.00853095
chr1:226923544-226925041	ITPKB	-2.34104	0.0086034
chr19:10406770-10407518	ICAM5	-4.73923	0.00871376
chr7:4849865-4850584	RADIL	1.97156	0.00871376
chr13:108665106-108666396	FAM155A	1.2318	0.00903571
chr19:1947067-1948597	CSNK1G2	-1.64507	0.00923666
chr8:21769338-21770600	DOK2	-2.52001	0.00936901
chr2:242953855-242956179	LOC728323	1.06112	0.00939373
chr21:44785639-44786425	SIK1	2.0762	0.00965429
chr19:19647726-19648877	YJEFN3	-1.87514	0.0105547
chr10:38815732-38818174	LOC399744	1.60565	0.0109125
chr17:79134498-79135180	AATK	2.05901	0.0109896
chr7:2149603-2151900	MAD1L1	-2.17278	0.0109896
chr13:21009128-21010899	CRYL1	-1.4427	0.0111869
chr19:16437201-16438370	KLF2	-1.68853	0.0111869
chr19:54566547-54567353	VSTM1	2.51717	0.0111869
chr4:24975154-24976130	CCDC149	2.69454	0.0111869
chr21:47060710-47062636	SLC19A1	-1.6547	0.0115311
chr1:245215416-245216285	EFCAB2	2.11152	0.0116444
chr14:105995086-105996748	TMEM121	-2.85755	0.0123492
chr18:72916109-72917307	ZADH2	-7.30225	0.0124849
chr17:19985773-19986735	SPECC1	1.81236	0.0137182
chr6:129250604-129251672	LAMA2	1.9373	0.0137182
chr16:89257449-89258514	CDH15	-3.05875	0.0143069
chr16:68268623-68270247	ESRP2	-1.3207	0.0145282
chr20:62203327-62204937	PRIC285	-1.35893	0.0145282
chr1:9775217-9776886	PIK3CD	-1.72805	0.0148634
chr10:57356465-57357335	MTRNR2L5	1.15075	0.0148634
chr5:177964384-177965070	COL23A1	1.89209	0.0148634
chr17:27938826-27940423	ANKRD13B	-1.76172	0.0164067
chr8:144853882-144855112	SCRIB	-2.34671	0.0166508
chr9:127039615-127040605	NEK6	1.60567	0.0173372
chr19:54976040-54977414	CDC42EP5	-2.16333	0.0179424
chr1:18099020-18100092	ACTL8	1.19765	0.0183125
chr17:17249450-17250447	NT5M	1.79117	0.0183125
chr18:77927242-77928350	LOC100130522	1.33018	0.0184096
chr22:30969827-30971364	PES1	-3.46234	0.0184096
chr4:2431502-2432820	LOC402160	2.37169	0.0184096
chr7:27168716-27171428	HOXA4	-1.98465	0.0187774
chr10:1609994-1611091	ADARB2	1.18253	0.0200735
chr7:90895091-90897079	FZD1	-1.45853	0.0206605
chr10:72357858-72359076	PRF1	-1.67358	0.0207791
chr1:228003160-228004523	PRSS38	-1.70252	0.0207995
chr8:57631829-57632972	LOC100507632	1.61198	0.0210547
chr14:102676598-102677529	WDR20	2.1805	0.0211512
chr7:1752906-1754117	ELFN1	-2.24559	0.0226295
chr12:133840648-133841477	LOC647589	-7.87617	0.0226417
chr4:777724-779506	CPLX1	-2.6631	0.0226417
chr12:1041738-1042304	RAD52	2.03859	0.0236269
chr15:98764787-98765726	FAM169B	1.79743	0.0250498
chr18:22653596-22654361	ZNF521	1.66672	0.0250498
chr8:58054644-58056622	LOC100507651	-1.64416	0.0252109
chr1:6035389-6036374	NPHP4	2.45265	0.0255584
chr22:50984509-50986359	KLHDC7B	-1.89036	0.0257062
chr21:43692941-43694075	ABCG1	-1.81511	0.0265997
chr5:177913080-177913915	COL23A1	2.26749	0.0277753
chr17:27899192-27900516	TP53I13	-2.36576	0.0285263
chr21:46908777-46909816	COL18A1	-1.72939	0.0285263
chr7:2768277-2770234	GNA12	1.28402	0.0285263
chr17:43837351-43838395	CRHR1	1.32378	0.0288939
chr5:574649-575763	CEP72	1.27428	0.0288993
chr10:5413518-5414446	UCN3	1.82454	0.029313
chr5:176826726-176828361	PFN3	-1.59603	0.0297537
chr8:1763830-1765220	MIR596	-1.80381	0.0297537
chr17:5402640-5403890	LOC728392	-1.90774	0.0299459
chr5:175955654-175957036	RNF44	-2.92485	0.0302205
chr9:140346901-140348549	NELF	-1.46338	0.0308267
chr15:91432333-91433927	FES	-1.43144	0.0315276
chr20:11939265-11940322	BTBD3	1.26779	0.0321538
chr22:31317898-31318789	MORC2-AS1	1.12909	0.0321538
chr7:1080164-1082298	C7orf50	-2.14203	0.0321538
chr4:24600594-24601490	DHX15	-2.19674	0.0322982
chr19:2607590-2608841	GNG7	-1.84582	0.033478
chr11:72531921-72534043	ATG16L2	-1.53398	0.0340308
chr14:105450987-105451793	C14orf79	-2.03985	0.0340308
chr3:45076587-45077843	CLEC3B	-1.87676	0.0341489
chr18:75777045-75778114	GALR1	1.74737	0.0344603
chr18:77629481-77630657	KCNG2	1.44744	0.0344603
chr19:421737-423118	SHC2	1.53609	0.0345779
chr22:50713465-50715247	PLXNB2	-1.4588	0.0348622
chr16:743198-744880	FBXL16	-8.29068	0.035618
chr4:15907130-15908185	FGFBP1	1.99941	0.035618
chr2:221952156-221953043	EPHA4	1.53499	0.0362756
chr1:3239074-3240569	PRDM16	1.8432	0.0373408
chr19:512085-513713	C19orf20	-1.35831	0.0373879
chr19:17462187-17463515	PLVAP	0.945195	0.037432
chr4:2733202-2734514	FAM193A	0.983291	0.037432
chr5:132083233-132084449	CCNI2	-2.58641	0.037432
chr1:2990013-2990874	PRDM16	2.70302	0.0380053
chr13:91826657-91828181	MIR17HG	1.4793	0.0380053
chr21:45271427-45272807	AGPAT3	-2.23637	0.0380053
chr19:1219978-1221356	STK11	-1.34225	0.0392683
chr10:105344092-105345491	NEURL	-1.30872	0.0393955
chr4:188382181-188383417	LOC339975	1.01625	0.0414973
chr14:24044325-24045701	JPH4	-1.32198	0.0442228
chr19:2045620-2047090	MKNK2	-1.27838	0.0460297
chr19:8590111-8592175	MYO1F	-1.35279	0.0462948
chr6:2891391-2892595	SERPINB9	-1.49654	0.0464188
chr7:101960577-101962697	SH2B2	-1.4174	0.0464188
chr11:2929504-2931570	SLC22A18	-1.77952	0.0465808	*
chr19:1079184-1084904	HMHA1	-1.18598	0.0465808
chr21:43989243-43990904	SLC37A1	-1.75016	0.0474744
chr7:98255544-98256526	NPTX2	1.4289	0.0487653
chr19:7479831-7480818	ARHGEF18	-3.27531	0.0490844
chr17:80840284-80841704	TBCD	-2.03665	0.0491248
chr13:36699572-36700700	DCLK1	1.00349	0.0492823

## Sheet: Patient 3; Family 2; II-3
Patient 3; Family 2; II-3
Genotype	c.257_258delAG / c.257_258delAG (p.E86VfsX28 / p.E86VfsX28)
Region (hg19)	Nearest_gene	Log2 fold change	FDR	Imprinted
chr6:144328414-144330329	PLAGL1	-10.9897	6.32e-08	*
chr17:26707900-26709102	SARM1	-5.07345	4.8e-06
chr2:233250845-233253849	ECEL1P2	-2.44231	4.8e-06
chr20:32254728-32256188	ACTL10	-5.72063	2.33e-05
chr7:100463128-100464535	SLC12A9	3.64274	3.32e-05
chr17:76354029-76355455	SOCS3	-3.45732	3.79e-05
chr2:202899981-202901689	FZD7	-2.27278	6.29e-05
chr19:10403285-10405792	ICAM5	-4.75019	0.000125401
chr19:45899263-45900519	PPP1R13L	-2.84651	0.000209963
chr10:129536188-129537991	FOXI2	-2.46843	0.000540028
chr4:6009628-6010776	JAKMIP1	1.60489	0.000540028
chr20:62679043-62680404	SOX18	-4.94031	0.000733087
chr17:80740185-80741875	TBCD	1.55228	0.00156982
chr6:40101273-40102491	MOCS1	2.46288	0.0018348
chr1:44448105-44448977	B4GALT2	2.51595	0.00369797
chr1:3220734-3222378	PRDM16	-8.39955	0.00448263
chr17:7832007-7833746	KCNAB3	-1.9903	0.00467023
chr22:44392021-44393769	SAMM50	-2.00216	0.00467023
chr9:117266043-117267156	DFNB31	-3.23361	0.00467023
chr2:20868917-20871743	GDF7	-4.72502	0.00482098
chr7:1080164-1082298	C7orf50	-3.06701	0.00485092
chr1:17025534-17027050	ESPNP	-3.63666	0.00561509
chr1:2995146-2996125	PRDM16	2.19779	0.00591933
chr10:112837699-112839653	ADRA2A	-1.76018	0.00591933
chr5:120272013-120273103	PRR16	1.40893	0.00591933
chr7:50849303-50851442	GRB10	-3.02397	0.0068228	*
chr12:1771780-1772863	MIR3649	-2.71867	0.00905026
chr18:13641295-13643516	C18orf1	1.57398	0.00924077
chr22:31499923-31501664	SMTN	-1.65697	0.00924077
chr7:7220404-7221292	C1GALT1	2.76479	0.0127576
chr5:161284-163017	PLEKHG4B	-3.27412	0.0136926
chr6:156512182-156512781	ARID1B	3.91537	0.0219694
chr1:36786820-36788590	SH3D21	1.35131	0.0279398
chr17:17625079-17626671	RAI1	-2.7031	0.0279398
chr12:113514823-113516323	DTX1	1.94213	0.0283022
chr6:31650210-31651757	LY6G5C	-2.77715	0.0283022
chr14:35173171-35173800	CFL2	3.99567	0.0303329
chr5:150545987-150546612	ANXA6	2.88654	0.031983
chr19:855104-856422	ELANE	1.71052	0.0359008
chr19:49668309-49669993	TRPM4	-1.56367	0.0359008
chr7:158904407-158905809	VIPR2	-1.8852	0.0427416

## Sheet: Patient 4; Family 7; II-3
Patient 4; Family 7; II-3
Genotype	c.683G>A / c.838_845delACCCAGGC (p.R228H / p.279fsX1)
Region (hg19)	Nearest_gene	log2 fold change	FDR	Imprinted
chr10:121651783-121652502	SEC23IP	7.44381	5.16e-15
chr6:144328414-144330329	PLAGL1	-6.29103	2.67e-07	*
chr19:45899263-45900519	PPP1R13L	-2.42974	0.000342058
chr5:258123-259143	SDHA	-3.75502	0.000685138
chr7:98777891-98778651	KPNA7	2.87418	0.00100975
chr13:114578777-114580142	FLJ44054	-3.90361	0.00127737
chr20:57425645-57431750	GNAS-AS1	-1.66501	0.00638839	*
chr1:17025534-17027050	ESPNP	-2.68845	0.0455249
chr14:76800303-76801167	ESRRB	-3.48899	0.0455249
chr19:11515565-11517407	RGL3	1.43766	0.0455249
chr6:116885892-116886796	RWDD1	1.28729	0.0455249
chr7:50849303-50851442	GRB10	-2.7576	0.0455249	*

## Sheet: Heterozygote Family 1
Family 1; I-1
Genotype	c.723C>A / Normal (p.Cys241* / Normal)
Region (hg19)	Nearest_gene	Log2 fold change	FDR
chr10:5415443-5416510	UCN3	3.2706	1.53e-11
chr6:116782935-116783979	FAM26F	5.46671	7.63e-11
chr10:5406028-5408067	UCN3	2.17181	7.52e-10
chr14:81878819-81879842	STON2	-8.69861	2.95e-06
chr12:21210892-21211850	SLCO1B7	-8.67732	1.61e-05
chr20:32254728-32256188	ACTL10	-4.73464	3.14e-05
chr10:5413518-5414446	UCN3	2.51143	0.000209197
chr20:62652506-62653852	PRPF6	-1.91184	0.029947
chr1:37593325-37594550	MIR4255	-2.42754	0.0367386
chr7:100463128-100464535	SLC12A9	2.76731	0.0373706
chr22:46449145-46450472	C22orf26	3.80676	0.037377
chr19:59117648-59118627	MGC2752	-8.12393	0.0461191
chr13:58206929-58208805	PCDH17	2.30526	0.0472202

## Sheet: Heterozygote; Family 2
Family 2; I-1
Genotype	c.257_258delAG / Normal (p.E86VfsX28 / Normal)
Region (hg19)	Nearest_gene	log2 fold change	FDR	Imprinted
chr18:72916109-72917307	ZADH2	3.9279	6.31e-21
chr10:133993583-133994802	JAKMIP3	2.2469	6.9e-07
chr20:32254728-32256188	ACTL10	-9.59185	8.52e-05
chr8:39379724-39380978	ADAM3A	-10.0552	0.000339829
chr10:125750995-125751746	CHST15	3.71465	0.000472412
chr5:150545987-150546612	ANXA6	3.78748	0.000855139
chr1:238908057-238909159	LOC339535	-8.91118	0.00107488
chr2:90449383-90450544	MIR4436A	3.35937	0.00132793
chr6:156512182-156512781	ARID1B	4.72128	0.00132793
chr21:9539902-9541214	MIR3648	3.03292	0.00243096
chr20:43378295-43379927	KCNK15	1.40618	0.0025892
chr12:119591643-119592440	SRRM4	2.66914	0.00356869
chr22:49599966-49601096	LOC100128946	-2.87338	0.00356869
chr8:134415010-134415478	ST3GAL1	2.96805	0.0045088
chr9:2046580-2048258	SMARCA2	1.57178	0.0045088
chr12:109972108-109973726	UBE3B	-3.56301	0.00558844
chr19:36245932-36247337	HSPB6	1.59778	0.00994689
chr1:17025534-17027050	ESPNP	1.77525	0.0122485
chr3:195488662-195490767	MUC4	1.87541	0.0175687
chr1:18312323-18313387	IGSF21	-3.98196	0.0252112
chr17:717278-718342	NXN	-3.36529	0.0264802
chr2:3290600-3292056	TSSC1	-2.32461	0.0264802
chr4:1063262-1064734	RNF212	-2.57307	0.0264802
chr6:36627711-36629426	CDKN1A	-3.21374	0.0264802
chr6:157700866-157702137	C6orf35	-8.31341	0.0264802
chr9:139471445-139472691	MIR4674	-2.85882	0.0291318
chr14:19889640-19890443	POTEM	2.11889	0.0316003
chr15:41802864-41804024	LTK	1.84723	0.0316003
chr20:2308355-2309435	TGM3	-3.95622	0.0316003
chr4:1228307-1229902	CTBP1	-2.51929	0.0316003
chr6:26246365-26247951	HIST1H4G	-1.87145	0.0316003
chr10:11911113-11912910	C10orf47	1.46896	0.0349983
chr2:202899981-202901689	FZD7	-1.72456	0.0349983
chr14:35173171-35173800	CFL2	4.05361	0.0352704
chr1:941818-943599	ISG15	-2.13771	0.0414692
chr14:35837788-35839487	NFKBIA	-2.10352	0.0462304

## Sheet: Heterozygote; Family 7
Family 7; I-1
Genotype	c.838_845delACCCAGGC / Normal (p.279fsX1 / Normal)
Region (hg19)	Nearest_gene	log2 fold change	FDR	Imprinted
chr19:718724-720095	PALM	2.12507	0.000627568
chr19:45899263-45900519	PPP1R13L	1.68566	0.000641163
chr1:208132360-208132950	CD34	3.7449	0.00196728
chr22:47774429-47775534	LOC339685	3.03144	0.00196728
chr11:85194800-85195474	DLG2	2.0931	0.00528922
chr15:21359790-21360227	LOC348120	4.9437	0.00616544
chr8:144648997-144650153	C8orf73	2.03491	0.00861746
chr9:138674291-138676090	KCNT1	-2.83863	0.00861746
chr14:51171074-51172514	NIN	-4.11459	0.0118839
chr20:32254728-32256188	ACTL10	-4.60728	0.0118839
chr10:26855386-26856971	APBB1IP	2.09465	0.0143513
chr19:2436160-2437181	LMNB2	1.88759	0.0154672
chr15:22544537-22548011	REREP3	2.22962	0.0184385
chr21:46147291-46147699	TSPEAR	3.64376	0.0222383
chr22:50984509-50986359	KLHDC7B	1.62905	0.0304255
chr3:195488662-195490767	MUC4	1.8643	0.0304255
chr19:11515565-11517407	RGL3	1.6978	0.0341088
chr10:134302734-134304253	C10orf91	-8.61823	0.0356047
chr5:71146202-71147131	CARTPT	1.98265	0.0356047
chr5:178799983-178802259	ADAMTS2	-2.54202	0.0356047
chr12:132097971-132099429	SFSWAP	-8.40829	0.0359583
chr15:100468494-100469267	ADAMTS17	3.63752	0.0359583
chr19:518496-520370	C19orf20	1.45424	0.0361919
chr1:17025534-17027050	ESPNP	1.69835	0.0385425
chr12:20703912-20706114	PDE3A	1.26311	0.0385425
chr15:20499615-20501300	LOC646096	1.62639	0.0385425
chr17:79465576-79467178	ACTG1	1.39285	0.0385425
chr21:47984544-47986058	DIP2A	-8.46453	0.0385425
chr22:50737740-50739407	PLXNB2	1.49726	0.0385425
chr4:2062118-2063648	NAT8L	1.33069	0.0385425
chr7:98785550-98786360	KPNA7	-8.40339	0.0385425
chr8:98568678-98570074	MTDH	1.42565	0.0385425
chr1:91852553-91853339	HFM1	1.81741	0.0395008
chr17:45855532-45856219	OSBPL7	2.82401	0.0395008
chr19:51600966-51602918	CTU1	1.77261	0.0395008
chr4:1187519-1190212	SPON2	1.62875	0.0395008
chr19:4542693-4544765	SEMA6B	1.99412	0.0398388
chr22:50520050-50521166	MLC1	1.89821	0.0398388
chr5:172109779-172112080	NEURL1B	1.66838	0.0398388
chr20:60544216-60546270	TAF4	1.8433	0.0398993
chr22:45220652-45222321	PRR5-ARHGAP8	1.71596	0.0398993
chr9:79186137-79187388	PRUNE2	2.15145	0.0447023
chr5:7826530-7827744	ADCY2	-3.75986	0.0467609
chr13:110762905-110763657	COL4A1	3.03588	0.0468979
chr19:18259698-18260846	MAST3	1.55765	0.0468979
chr2:151027128-151028497	RND3	1.30237	0.0468979
chr4:7511419-7512991	SORCS2	-2.99372	0.0468979
chr6:25881931-25883058	SLC17A3	2.08852	0.0468979
chr19:50375603-50377232	AKT1S1	1.41416	0.0476505
