# Supplementary material for: Genome-wide DNA methylation analysis of transient neonatal diabetes type 1 patients with mutations in ZFP57
Source: BMC Med Genet. 2016 Apr 14;17:29. doi: 10.1186/s12881-016-0292-4 (PMC4831126; doi:10.1186/s12881-016-0292-4)
Supplement: Additional file 2: Table S8. — Hypo- and hypermethylated regions detected in at least 2 patients. Additionally, the following characteristics of the regions are included in the table: known imprinting status, CpG island, ZFP57 motifs, microarray probes, bisulphite-sequencing results, allele-specific methylation, intermediate methylation and H3K4me2/me3. [file 12881_2016_292_MOESM2_ESM.xlsx]

## Sheet: Table_S8
Table S8. Hypo – and hypermethylated regions detected in at least 2 patients
		Methylation level relative to controls									Bisulfite sequencing				Allele-specific methylation	Intermediate methylation		H3K4me2/me3
Region (hg19)	Nearest gene	Patient 1	Patient 2	Patient 3	Patient 4	Imprinted DMR name	Maternal / paternal imprinting	CpG Island	ZFP57 motifs (TGCCGC)	Number of covering probes on the Infinium HumanMethylation450 BeadChip	Validated	Number CpG sites in BS-PCR fragment	Average methylation level in controls	Average methylation level in patients	Number out of 92 MethBase data sets showing allele-specific methylation (Song2013)	Intermediate methylation (Elliott 2015)	Blood partially methylated regions (Gao 2015)	H3K4me2, B cell, ENCFF001STK	H3K4me2, K562, ENCFF001SZI	H3K4me2, CD14+, ENCFF001TAK	H3K4me3, Mononuclear cells, ENCFF001VDG	H3K4me3, K562, ENCFF001VCR	H3K4me3, CD14+, ENCFF001TAL
chr6:144328414-144330329	PLAGL1	⬇a	⬇	⬇	⬇	PLAGL1:alt-TSS-DMR	Maternal	+	6	23					55	+	+	+	+	+	+	+	+
chr7:50849303-50851442	GRB10	⬇	⬇	⬇	⬇	GRB10:alt-TSS-DMR	Maternal	+	8	7					52	+	+	+	-	+	+	-	+
chr19:45899263-45900519	PPP1R13L	⬇	⬇	⬇	⬇			+	2	3	+	48	0.37	0.08	9	+	+	-	-	-	-	-	-
chr20:32254728-32256188	NECAB3 (ACTL10)	⬇	⬇	⬇				+	1	4					26	+	-	+	+	+	+	-	+
chr17:26707900-26709102	SARM1	⬇	⬇	⬇				+	2	3					12	+	+	+	-	+	-	-	+
chr20:62679043-62680404	SOX18	⬇	⬇	⬇				+	1	4					2	+	+	+	+	-	-	+	-
chr19:10403285-10405792	ICAM5	⬇	⬇	⬇				+	2	6	+	21	0.42	0.15	18	+	+	+	+	+	-	+	+
chr2:20868917-20871743	GDF7	⬇	⬇	⬇				+	1	10	+	21	0.88	0.15	19	+	+	+	-	-	-	-	-
chr9:117266043-117267156	DFNB31	⬇	⬇	⬇				+	1	2	+	21	0.72	0.45	0	+	+	+	+	+	+	+	+
chr12:1771780-1772863	MIR3649	⬇	⬇	⬇				+	0	3					3	+	+	+	+	-	-	+	-
chr10:129536188-129537991	FOXI2	⬇	⬇	⬇				+	1	5					7	+	+	-	-	-	-	-	-
chr2:233250845-233253849	ECEL1P2	⬇	⬇	⬇				+	3	8					16	+	+	+	-	-	-	-	-
chr2:202899981-202901689	FZD7	⬇	⬇	⬇				+	0	7					5	+	+	+	-	+	-	-	+
chr17:7832007-7833746	KCNAB3	⬇	⬇	⬇				+	1	11	+	18	0.78	0.03	2	+	+	+	+	+	-	-	+
chr22:31499923-31501664	SMTN	⬇	⬇	⬇				+	3	4					2	+	+	-	-	-	-	-	-
chr1:17025534-17027050	ESPNP		⬇	⬇	⬇			+	2	6					9	+	+	+	-	-	-	-	-
chr17:76354029-76355455	SOCS3		⬇	⬇				+	1	4					0	+	+	+	+	+	+	+	+
chr7:1080164-1082298	C7orf50		⬇	⬇				+	1	9					6	+	+	-	+	+	-	-	+
chr17:17625079-17626671	RAI1		⬇	⬇				+	3	3					4	+	+	+	-	+	-	-	+
chr20:57425645-57431750	GNAS_AS1	⬇			⬇	GNAS-AS1:TSS-DMR / GNAS-XL:Ex1-DMR	Maternal	+	10	78					77	+	+	+	+	+	+	+	-
chr10:112837699-112839653	ADRA2A	⬇		⬇				+	2	4	+	24	0.85	0.62	23	+	+	+	-	+	-	-	-
chr14:105995086-105996748	TMEM121	⬇	⬇					+	4	6					5	+	+	+	-	+	+	-	+
chr19:13120778-13121874	NFIX	⬇	⬇					+	2	2					5	+	+	-	-	-	-	-	-
chr19:39402264-39403385	LOC643669	⬇	⬇					+	2	0					1	+	+	-	-	-	-	-	-
chr22:30969827-30971364	PES1	⬇	⬇					+	2	0	+	6	0.51	0.14	0	+	+	-	-	-	-	-	-
chr19:10406770-10407518	ICAM5	⬇	⬇					+	1	4					0	-	+	+	-	+	-	-	+
chr12:133840648-133841477	ANHX	⬇	⬇						3	0					0	-	+	-	-	-	-	-	+
chr19:57348941-57352746	ZIM2	⬇	⬇			PEG3:TSS-DMR	Maternal	+	11	34					36	+	+	-	-	+	-	-	+
chr20:2729609-2731140	EBF4	⬇	⬇					+	1	3					0	+	+	+	-	+	-	-	+
chr4:155661290-155662235	LRAT	⬇	⬇					+	1	5					1	+	+	-	-	-	-	-	-
chr19:7922595-7923704	EVI5L	⬇	⬇						2	1					1	+	+	-	+	-	-	-	-
chr1:55246335-55248033	TTC22	⬇	⬇					+	1	5					15	+	+	-	-	-	-	-	-
chr1:201617766-201620133	NAV1	⬇	⬇					+	3	12					6	+	+	+	+	+	-	+	+
chr19:46997530-46999512	PPP5D1	⬇	⬇					+	0	12					13	+	-	+	-	+	-	-	+
chr17:27938826-27940423	ANKRD13B	⬇	⬇					+	2	5					4	+	+	+	-	+	-	-	+
chr4:777724-779506	CPLX1	⬇	⬇					+	1	6					4	+	+	+	-	-	-	-	-
chr3:45076587-45077843	CLEC3B	⬇	⬇					+	2	6					8	+	+	+	+	+	-	-	+
chr11:2929504-2931570	SLC22A18	⬇	⬇				Paternal	+	1	5					3	+	+	-	-	-	-	-	-
chr13:114435861-114437567	GRK1	⬇	⬇					+	0	0					9	-	-	+	-	-	-	-	-
chr2:10183955-10185199	KLF11	⬇	⬇					+	4	3					1	+	+	+	+	+	+	+	+
chr7:90895091-90897079	FZD1	⬇	⬇					+	0	5					16	+	+	+	+	+	+	-	+
chr19:58714550-58716281	ZNF274	⬇	⬇					+	1	7					12	+	+	-	-	-	-	-	+
chr1:40098120-40099503	HEYL	⬇	⬇					+	3	2					0	+	+	-	-	-	-	-	-
chr10:102278860-102280204	SEC31B	⬇	⬇					+	1	12					0	+	+	+	-	+	-	-	-
chr16:1440137-1440960	UNKL	⬇	⬇					+	0	4					1	-	+	-	-	-	-	-	-
chr12:107974351-107975846	BTBD11	⬇	⬇					+	2	9					8	+	+	-	-	-	-	-	-
chr19:39797405-39799855	LRFN1	⬇	⬇					+	4	7					3	+	+	-	+	-	-	-	-
chr17:42460581-42462667	ITGA2B	⬇	⬇					+	0	6					0	+	+	+	+	+	-	+	+
chr2:241987521-241989836	SNED1	⬇	⬇					+	2	6					3	+	-	-	-	-	-	-	-
chr4:89617969-89619619	NAP1L5	⬇	⬇			NAP1L5:TSS-DMR	Maternal	+	7	20					53	+	+	+	+	+	+	+	+
chr19:58861000-58863382	A1BG-AS1	⬇	⬇					+	2	6					4	+	+	+	-	+	-	-	-
chr13:21009128-21010899	CRYL1	⬇	⬇					+	1	6					3	+	-	-	-	-	-	-	-
chr1:2995146-2996125	PRDM16	⬆	⬆	⬆					0	4					8	+	+	-	-	-	-	-	-
chr7:100463128-100464535	SLC12A9	⬆	⬆	⬆				+	1	7					5	+	+	+	+	+	-	-	+
chr17:80740185-80741875	TBCD		⬆	⬆				+	1	7					3	+	+	-	-	+	-	-	-
chr1:44448105-44448977	B4GALT2		⬆	⬆					0	0					1	+	+	-	+	+	-	-	+
chr17:79134498-79135180	AATK	⬆	⬆						0	2					0	+	+	-	-	+	-	-	+
chr20:25439723-25440505	NINL	⬆	⬆						1	0					0	-	-	-	-	-	-	-	-
chr1:2990013-2990874	PRDM16	⬆	⬆					+	0	4					7	+	+	-	-	-	-	-	-
chr22:46449145-46450472	C22orf26	⬆	⬆					+	1	11					3	-	-	+	-	+	+	-	+
chr15:100468494-100469267	ADAMTS17	⬆	⬆					+	0	1					0	-	-	+	+	+	+	+	+
(chr22:38609926-38611342)	MAFF	⬇						+	2		+	38	0.26	0.14	3	+	+	+	+	+	-	+	+
a⬇: Hypomethylation; ⬆: Hypermethylation
Song, Q., Decato, B., Hong, E. E., Zhou, M., Fang, F., Qu, J., … Smith, A. D. (2013). A reference methylome database and analysis pipeline to facilitate integrative and comparative epigenomics. PLoS ONE, 8(12).
Elliott, G., Hong, C., Xing, X., Zhou, X., Li, D., Coarfa, C., … Costello, J. F. (2015). Intermediate DNA methylation is a conserved signature of genome regulation. Nature Communications, 6, 6363. http://doi.org/10.1038/ncomms7363
